# Supplementary material for: High-Resolution Magic Angle Spinning NMR of KcsA in Liposomes: The Highly Mobile C-Terminus
Source: Biomolecules. 2022 Aug 15;12(8):1122. doi: 10.3390/biom12081122 (PMC9405666; doi:10.3390/biom12081122)
Supplement: Supplementary file 1 [file biomolecules-12-01122-s001.zip]

Archive with 1 entries (1 files):
- biomolecules-1813427-supplementary.pdf
